# Supplementary material for: CircEZH2 Regulates Milk Fat Metabolism through miR-378b Sponge Activity
Source: Animals (Basel). 2022 Mar 12;12(6):718. doi: 10.3390/ani12060718 (PMC8944462; doi:10.3390/ani12060718)
Supplement: Supplementary file 1 [file animals-12-00718-s001.zip]

Archive with 2 entries (2 files):
- Additional File S1.tif
- Table S1.xlsx
