# Supplementary material for: CircEZH2 Regulates Milk Fat Metabolism through miR-378b Sponge Activity
Source: Animals (Basel). 2022 Mar 12;12(6):718. doi: 10.3390/ani12060718 (PMC8944462; doi:10.3390/ani12060718)
Supplement: Supplementary file 1 [file animals-12-00718-s001.zip › Table S1.xlsx]

## Sheet: Sheet1
Primers for Real-time PCR and RT-PCR
Gene		Primers	Length (bp)
Mmu-circEZH2	Divergent primers-F	TGGACCAAATGCCAAATC	160
	Divergent primers-R	CACGCTTCCGCCAACAAA
	Convergent primers-F	AATGCTCTTGGTCAGTACAATG	96
	Convergent primers-R	TCGACTCTCCTCTAGATCTTTCT
Mmu-EZH2	Forward primer	TCCATGCAACACCCAACACAT	282
	Reverse primer	GGGTCTGCTACTGTTATTCGGAA
HSP70	Forward primer	GTGGTGAACGACGGCGACAAG	113
	Reverse primer	GCGATCTCCTTCATCTTGGTCAGC
GAPDH	Forward primer	AGGTCGGTGTGAACGGATTTG	123
	Reverse primer	TGTAGACCATGTAGTTGAGGTCA
Full-length-circEZH2	Forward primer	GGGGTACCTGAAATATGCTATCTTACAGAATAATCATGGGCCAGACTGG	955
	Reverse primer	CGGGATCCTCAAGAAAAAATATATTCACGATGTAGGAAGCAGTCATACT
miR-378b	Forward primer	GGGACTTGACTTGGAGTCA
	Reverse primer	CAGTGCGTGTCGTGGAGT
RT-miR-378b		GTCGTATCCAGTGCGTGTCGTGGAGTCGGCAATTGCACTGGATACGACGCCTTC
circEZH2-WT	Forward primer	TCGAGTCAAGAGATTCAGGCGCGCTGACGAAGTCAAGAGTATGTTTAGTTCCAATCGTT
	Reverse primer	CTAGAACGATTGGAACTAAACATACTCTTGACTTCGTCAGCGCGCCTGAATCTCTTGAC
circEZH2-MUT	Forward primer	TCGAGTCAAGAGATTCAGGCGCGCTGACGACTGACCTAGTATGTTTAGTTCCAATCGTT
	Reverse primer	CTAGAACGATTGGAACTAAACATACTAGGTCAGTCGTCAGCGCGCCTGAATCTCTTGAC
circEZH2-DEL	Forward primer	TCGAGTCAAGAGATTCAGGCGCGCTGACGAAGTATGTTTAGTTCCAATCGTT
	Reverse primer	CTAGAACGATTGGAACTAAACATACTTCGTCAGCGCGCCTGAATCTCTTGAC
LPL-WT	Forward primer	TCGAGGTCATGAAAGTTGTTTTTAACAACTAGTCAAGAGTGAGTGAACATTTATTTATT
	Reverse primer	CTAGAATAAATAAATGTTCACTCACTCTTGACTAGTTGTTAAAAACAACTTTCATGACC
LPL-MUT	Forward primer	TCGAGGTCATGAAAGTTGTTTTTAACAACTCTGACCTAGTGAGTGAACATTTATTTATT
	Reverse primer	CTAGAATAAATAAATGTTCACTCACTAGGTCAGAGTTGTTAAAAACAACTTTCATGACC
LPL-DEL	Forward primer	TCGAGGTCATGAAAGTTGTTTTTAACAACTAGTGAGTGAACATTTATTTATT
	Reverse primer	CTAGAATAAATAAATGTTCACTCACTAGTTGTTAAAAACAACTTTCATGACC
CD36-WT	Forward primer	TCGAGACCTTTCTTAATATCACCTTACAAAAGTCAAGATTTTCATGCTTTATTTTTGCT
	Reverse primer	CTAGAGCAAAAATAAAGCATGAAAATCTTGACTTTTGTAAGGTGATATTAAGAAAGGTC
CD36-MUT	Forward primer	TCGAGACCTTTCTTAATATCACCTTACAAACTGACCTATTTTCATGCTTTATTTTTGCT
	Reverse primer	CTAGAGCAAAAATAAAGCATGAAAATAGGTCAGTTTGTAAGGTGATATTAAGAAAGGTC
CD36-DEL	Forward primer	TCGAGACCTTTCTTAATATCACCTTACAAAATTTTCATGCTTTATTTTTGCT
	Reverse primer	CTAGAGCAAAAATAAAGCATGAAAATTTTGTAAGGTGATATTAAGAAAGGTC
MiR-378b mimics	Forward primer	ACUUGACUUGGAGUCAGAAGGC
	Reverse primer	CUUCUGACUCCAAGUCAAGUUU
MiR-378b inhibitor		GCCUUCUGACUCCAAGUCAAGU
CircEZH2-siRNA1	Forward primer	CAGCUCAAGAGGUUCAGAATT
	Reverse primer	UUCUGAACCUCUUGAGCUGTT
CircEZH2-siRNA2	Forward primer	GCACAAGUCAUCCCGUUAATT
	Reverse primer	UUAACGGGAUGACUUGUGCTT
CircEZH2-siRNA3	Forward primer	GAAAGAUCUAGAGGAUAAUTT
	Reverse primer	AUUAUCCUCUAGAUCUUUCTT
